# Supplementary material for: A conserved 3′UTR short motif regulates gene expression in vertebrates
Source: Nucleic Acids Res. 2026 Jan 8;54(1):gkaf1340. doi: 10.1093/nar/gkaf1340 (PMC12781889; doi:10.1093/nar/gkaf1340)
Supplement: gkaf1340_Supplemental_Files [file gkaf1340_supplemental_files.zip › Supplementary Table S2.xlsx]

## Sheet: HuR
Chromossome	start	end	width	strand	gene_name
chr1	7840310	7840316	7	+	VAMP3
chr1	11346347	11346353	7	+	UBIAD1
chr1	11346362	11346368	7	+	UBIAD1
chr1	11346432	11346438	7	+	UBIAD1
chr1	22418423	22418429	7	+	CDC42
chr1	24289284	24289290	7	+	PNRC2
chr1	27108341	27108347	7	+	ARID1A
chr1	27108346	27108352	7	+	ARID1A
chr1	27108351	27108357	7	+	ARID1A
chr1	39471269	39471275	7	+	AKIRIN1
chr1	61922876	61922882	7	+	NFIA
chr1	61922881	61922887	7	+	NFIA
chr1	61922886	61922892	7	+	NFIA
chr1	61923471	61923477	7	+	NFIA
chr1	67452438	67452444	7	+	MIER1
chr1	67452444	67452450	7	+	MIER1
chr1	70717354	70717360	7	+	SRSF11
chr1	89300546	89300552	7	+	PKN2
chr1	90180931	90180937	7	+	LRRC8C
chr1	90183668	90183674	7	+	LRRC8C
chr1	93827167	93827173	7	+	DR1
chr1	101441530	101441536	7	+	SLC30A7
chr1	101441850	101441856	7	+	SLC30A7
chr1	109242992	109242998	7	+	PRPF38B
chr1	150445880	150445886	7	+	RPRD2
chr1	150445890	150445896	7	+	RPRD2
chr1	150446387	150446393	7	+	RPRD2
chr1	150446392	150446398	7	+	RPRD2
chr1	162495621	162495627	7	+	UHMK1
chr1	162496448	162496454	7	+	UHMK1
chr1	162497722	162497728	7	+	UHMK1
chr1	178887417	178887423	7	+	RALGPS2
chr1	179323375	179323381	7	+	SOAT1
chr1	179888791	179888797	7	+	TOR1AIP1
chr1	183112767	183112773	7	+	LAMC1
chr1	198289290	198289296	7	+	NEK7
chr1	198289295	198289301	7	+	NEK7
chr1	198290247	198290253	7	+	NEK7
chr1	198290340	198290346	7	+	NEK7
chr1	198290422	198290428	7	+	NEK7
chr1	211487401	211487407	7	+	RCOR3
chr1	211487406	211487412	7	+	RCOR3
chr1	233520161	233520167	7	+	KIAA1804
chr1	231500252	231500258	7	-	EGLN1
chr2	20649072	20649078	7	+	RHOB
chr2	26613768	26613774	7	+	EPT1
chr2	26614033	26614039	7	+	EPT1
chr2	26614212	26614218	7	+	EPT1
chr2	29022559	29022565	7	+	PPP1CB
chr2	29022569	29022575	7	+	PPP1CB
chr2	29022759	29022765	7	+	PPP1CB
chr2	29023126	29023132	7	+	PPP1CB
chr2	29023846	29023852	7	+	PPP1CB
chr2	29405911	29405917	7	+	CLIP4
chr2	30864397	30864403	7	+	LCLAT1
chr2	36777976	36777982	7	+	CRIM1
chr2	69475307	69475313	7	+	ANTXR1
chr2	70316162	70316168	7	+	PCBP1
chr2	85771854	85771860	7	+	MAT2A
chr2	109302028	109302034	7	+	LIMS1
chr2	120129948	120129954	7	+	DBI
chr2	131905949	131905955	7	+	PLEKHB2
chr2	178405036	178405042	7	+	AGPS
chr2	182758702	182758708	7	+	SSFA2
chr2	182759251	182759257	7	+	SSFA2
chr2	187542851	187542857	7	+	ITGAV
chr2	189459400	189459406	7	+	GULP1
chr2	191556956	191556962	7	+	NAB1
chr2	191797968	191797974	7	+	GLS
chr2	196602269	196602275	7	+	SLC39A10
chr2	196602274	196602280	7	+	SLC39A10
chr2	202151707	202151713	7	+	CASP8
chr2	203424859	203424865	7	+	BMPR2
chr2	211543472	211543478	7	+	CPS1
chr2	219118984	219118990	7	+	ARPC2
chr2	239355361	239355367	7	+	ASB1
chr2	239358435	239358441	7	+	ASB1
chr3	5026460	5026466	7	+	BHLHE40
chr3	5221146	5221152	7	+	ARL8B
chr3	38532031	38532037	7	+	ACVR2B
chr3	43761738	43761744	7	+	ABHD5
chr3	45052859	45052865	7	+	EXOSC7
chr3	49571595	49571601	7	+	DAG1
chr3	49571618	49571624	7	+	DAG1
chr3	49571934	49571940	7	+	DAG1
chr3	49572026	49572032	7	+	DAG1
chr3	88207018	88207024	7	+	C3orf38
chr3	107527883	107527889	7	+	BBX
chr3	113530219	113530225	7	+	ATP6V1A
chr3	133307683	133307689	7	+	CDV3
chr3	133307688	133307694	7	+	CDV3
chr3	140697782	140697788	7	+	SLC25A36
chr3	141166921	141166927	7	+	ZBTB38
chr3	141167510	141167516	7	+	ZBTB38
chr3	158409708	158409714	7	+	GFM1
chr3	160969389	160969395	7	+	NMD3
chr3	172116929	172116935	7	+	FNDC3B
chr3	172118146	172118152	7	+	FNDC3B
chr3	185348590	185348596	7	+	SENP2
chr3	186303277	186303283	7	+	DNAJB11
chr3	188605924	188605930	7	+	LPP
chr4	15071193	15071199	7	+	CPEB2
chr4	31147541	31147547	7	+	PCDH7
chr4	41699716	41699722	7	+	LIMCH1
chr4	41701752	41701758	7	+	LIMCH1
chr4	77957418	77957424	7	+	SEPT11
chr4	106767155	106767161	7	+	GSTCD
chr4	108834298	108834304	7	+	SGMS2
chr4	108835066	108835072	7	+	SGMS2
chr4	108835072	108835078	7	+	SGMS2
chr4	124235718	124235724	7	+	SPATA5
chr4	124235770	124235776	7	+	SPATA5
chr4	129794698	129794704	7	+	PHF17
chr4	140311778	140311784	7	+	NAA15
chr4	146049401	146049407	7	+	ABCE1
chr5	918121	918127	7	+	TRIP13
chr5	6755480	6755486	7	+	PAPD7
chr5	14611058	14611064	7	+	FAM105A
chr5	14694686	14694692	7	+	FAM105B
chr5	60841966	60841972	7	+	ZSWIM6
chr5	65375731	65375737	7	+	ERBB2IP
chr5	65475087	65475093	7	+	SREK1
chr5	65476437	65476443	7	+	SREK1
chr5	110463758	110463764	7	+	WDR36
chr5	118583017	118583023	7	+	DMXL1
chr5	121363576	121363582	7	+	SRFBP1
chr5	134194994	134195000	7	+	C5orf24
chr5	135513206	135513212	7	+	SMAD5
chr5	135514177	135514183	7	+	SMAD5
chr5	135515614	135515620	7	+	SMAD5
chr5	137523278	137523284	7	+	KIF20A
chr5	140085711	140085717	7	+	ZMAT2
chr5	145668612	145668618	7	+	RBM27
chr5	148731332	148731338	7	+	GRPEL2
chr5	148731337	148731343	7	+	GRPEL2
chr5	179155927	179155933	7	+	CANX
chr5	179263929	179263935	7	+	SQSTM1
chr6	7609306	7609312	7	+	SNRNP48
chr6	11137136	11137142	7	+	SMIM13
chr6	20492919	20492925	7	+	E2F3
chr6	56968840	56968846	7	+	ZNF451
chr6	56971841	56971847	7	+	ZNF451
chr6	64291174	64291180	7	+	PTP4A1
chr6	80412125	80412131	7	+	SH3BGRL2
chr6	118029815	118029821	7	+	NUS1
chr6	159054745	159054751	7	+	TMEM181
chr6	163993262	163993268	7	+	QKI
chr6	163993300	163993306	7	+	QKI
chr6	163993307	163993313	7	+	QKI
chr7	4810948	4810954	7	+	FOXK1
chr7	8127584	8127590	7	+	GLCCI1
chr7	12272795	12272801	7	+	TMEM106B
chr7	12273201	12273207	7	+	TMEM106B
chr7	12273756	12273762	7	+	TMEM106B
chr7	16745873	16745879	7	+	BZW2
chr7	20452310	20452316	7	+	ITGB8
chr7	20453810	20453816	7	+	ITGB8
chr7	90042816	90042822	7	+	CLDN12
chr7	90897814	90897820	7	+	FZD1
chr7	98963739	98963745	7	+	ARPC1A
chr7	101895245	101895251	7	+	CUX1
chr7	101896411	101896417	7	+	CUX1
chr7	101901269	101901275	7	+	CUX1
chr7	107399922	107399928	7	+	CBLL1
chr7	107399941	107399947	7	+	CBLL1
chr7	114659788	114659794	7	+	MDFIC
chr7	114659827	114659833	7	+	MDFIC
chr7	129771902	129771908	7	+	KLHDC10
chr7	131174539	131174545	7	+	MKLN1
chr7	131175117	131175123	7	+	MKLN1
chr7	131176568	131176574	7	+	MKLN1
chr7	143003275	143003281	7	+	CASP2
chr8	19823970	19823976	7	+	LPL
chr8	22278904	22278910	7	+	SLC39A14
chr8	22279088	22279094	7	+	SLC39A14
chr8	37614209	37614215	7	+	ERLIN2
chr8	42874571	42874577	7	+	HOOK3
chr8	98737608	98737614	7	+	MTDH
chr8	101166072	101166078	7	+	POLR2K
chr8	104344625	104344631	7	+	FZD6
chr8	104344637	104344643	7	+	FZD6
chr8	104455355	104455361	7	+	DCAF13
chr8	124827025	124827031	7	+	FAM91A1
chr8	128753428	128753434	7	+	MYC
chr8	128753626	128753632	7	+	MYC
chr8	143784865	143784871	7	+	LY6K
chr9	74865639	74865645	7	+	GDA
chr9	86618292	86618298	7	+	RMI1
chr9	101915298	101915304	7	+	TGFBR1
chr9	110092651	110092657	7	+	RAD23B
chr9	112932524	112932530	7	+	PALM2-AKAP2
chr9	112932588	112932594	7	+	PALM2-AKAP2
chr9	112934591	112934597	7	+	PALM2-AKAP2
chr9	119164455	119164461	7	+	PAPPA
chr9	135564881	135564887	7	+	GTF3C4
chr10	18965830	18965836	7	+	ARL5B
chr10	45500128	45500134	7	+	ZNF22
chr10	45500137	45500143	7	+	ZNF22
chr10	45500142	45500148	7	+	ZNF22
chr10	45500259	45500265	7	+	ZNF22
chr10	63855194	63855200	7	+	ARID5B
chr10	65381271	65381277	7	+	REEP3
chr10	70932082	70932088	7	+	VPS26A
chr10	75879621	75879627	7	+	VCL
chr10	76937498	76937504	7	+	SAMD8
chr10	85912555	85912561	7	+	GHITM
chr10	93039806	93039812	7	+	PCGF5
chr10	112771965	112771971	7	+	SHOC2
chr10	112772088	112772094	7	+	SHOC2
chr10	114925816	114925822	7	+	TCF7L2
chr10	115669416	115669422	7	+	NHLRC2
chr10	115669496	115669502	7	+	NHLRC2
chr11	12959196	12959202	7	+	TEAD1
chr11	12963537	12963543	7	+	TEAD1
chr11	12965919	12965925	7	+	TEAD1
chr11	13750768	13750774	7	+	FAR1
chr11	33001443	33001449	7	+	QSER1
chr11	35017326	35017332	7	+	PDHX
chr11	35251017	35251023	7	+	CD44
chr11	65268262	65268268	7	+	MALAT1
chr11	102104031	102104037	7	+	YAP1
chr11	110039485	110039491	7	+	ZC3H12C
chr11	110041593	110041599	7	+	ZC3H12C
chr11	118472136	118472142	7	+	ARCN1
chr11	118472409	118472415	7	+	ARCN1
chr11	130014552	130014558	7	+	APLP2
chr11	130014557	130014563	7	+	APLP2
chr12	8929183	8929189	7	+	RIMKLB
chr12	19672914	19672920	7	+	AEBP2
chr12	21669570	21669576	7	+	GOLT1B
chr12	21669974	21669980	7	+	GOLT1B
chr12	22839106	22839112	7	+	ETNK1
chr12	22839600	22839606	7	+	ETNK1
chr12	26224566	26224572	7	+	RASSF8
chr12	27119200	27119206	7	+	FGFR1OP2
chr12	51637342	51637348	7	+	DAZAP2
chr12	53805780	53805786	7	+	SP1
chr12	60173508	60173514	7	+	SLC16A7
chr12	60173520	60173526	7	+	SLC16A7
chr12	67707046	67707052	7	+	CAND1
chr12	72180205	72180211	7	+	RAB21
chr12	88590024	88590030	7	+	TMTC3
chr12	98928367	98928373	7	+	TMPO
chr12	98943752	98943758	7	+	TMPO
chr12	105562281	105562287	7	+	KIAA1033
chr12	107367310	107367316	7	+	C12orf23
chr12	110784780	110784786	7	+	ATP2A2
chr12	110785048	110785054	7	+	ATP2A2
chr12	118853702	118853708	7	+	SUDS3
chr12	118855019	118855025	7	+	SUDS3
chr12	124082265	124082271	7	+	TMED2
chr12	124243964	124243970	7	+	ATP6V0A2
chr13	28868968	28868974	7	+	PAN3
chr13	37403068	37403074	7	+	RFXAP
chr13	39623916	39623922	7	+	NHLRC3
chr13	76432425	76432431	7	+	LMO7
chr13	98044364	98044370	7	+	MBNL2
chr13	98044942	98044948	7	+	MBNL2
chr13	98045377	98045383	7	+	MBNL2
chr13	98045513	98045519	7	+	MBNL2
chr13	100038047	100038053	7	+	UBAC2
chr14	31087386	31087392	7	+	G2E3
chr14	35552276	35552282	7	+	FAM177A1
chr14	55532017	55532023	7	+	MAPK1IP1L
chr14	62214863	62214869	7	+	HIF1A
chr14	62214937	62214943	7	+	HIF1A
chr14	64990573	64990579	7	+	ZBTB1
chr14	67851082	67851088	7	+	EIF2S1
chr14	86093830	86093836	7	+	FLRT2
chr15	31203650	31203656	7	+	FAN1
chr15	42862134	42862140	7	+	HAUS2
chr15	44707090	44707096	7	+	CASC4
chr15	44819195	44819201	7	+	CTDSPL2
chr15	48634494	48634500	7	+	DUT
chr15	77241934	77241940	7	+	RCN2
chr15	91044185	91044191	7	+	IQGAP1
chr15	99507201	99507207	7	+	IGF1R
chr16	9212587	9212593	7	+	C16orf72
chr16	19128427	19128433	7	+	ITPRIPL2
chr16	19128929	19128935	7	+	ITPRIPL2
chr16	19130960	19130966	7	+	ITPRIPL2
chr17	7757379	7757385	7	+	KDM6B
chr17	7757387	7757393	7	+	KDM6B
chr17	12668587	12668593	7	+	MYOCD
chr17	26654994	26655000	7	+	TMEM97
chr17	30326792	30326798	7	+	SUZ12
chr17	30326797	30326803	7	+	SUZ12
chr17	41154943	41154949	7	+	RPL27
chr17	48828488	48828494	7	+	LUC7L3
chr18	9861587	9861593	7	+	RAB31
chr18	10550657	10550663	7	+	NAPG
chr18	12987123	12987129	7	+	SEH1L
chr18	21062811	21062817	7	+	RIOK3
chr18	21062988	21062994	7	+	RIOK3
chr18	21062993	21062999	7	+	RIOK3
chr18	33290376	33290382	7	+	GALNT1
chr18	48606270	48606276	7	+	SMAD4
chr18	55150096	55150102	7	+	ONECUT2
chr18	77898180	77898186	7	+	ADNP2
chr19	21304671	21304677	7	+	ZNF714
chr19	33871119	33871125	7	+	CEBPG
chr19	34719094	34719100	7	+	LSM14A
chr19	54379275	54379281	7	+	MYADM
chr19	54379280	54379286	7	+	MYADM
chr20	36720605	36720611	7	+	RPRD1B
chr20	36720619	36720625	7	+	RPRD1B
chr20	42090048	42090054	7	+	SRSF6
chr20	43118451	43118457	7	+	TTPAL
chr20	44445514	44445520	7	+	UBE2C
chr20	44445519	44445525	7	+	UBE2C
chr20	46284699	46284705	7	+	NCOA3
chr20	46285312	46285318	7	+	NCOA3
chr20	47651312	47651318	7	+	ARFGEF2
chr20	57252637	57252643	7	+	STX16
chr21	37748691	37748697	7	+	MORC3
chr22	21307834	21307840	7	+	CRKL
chr22	21976175	21976181	7	+	UBE2L3
chr22	21977173	21977179	7	+	UBE2L3
chr22	21977442	21977448	7	+	UBE2L3
chr22	35691683	35691689	7	+	HMGXB4
chr22	35691693	35691699	7	+	HMGXB4
chr22	40722141	40722147	7	+	TNRC6B
chr22	45583008	45583014	7	+	NUP50
chrX	11140892	11140898	7	+	HCCS
chrX	46741699	46741705	7	+	RP2
chrX	70795630	70795636	7	+	OGT
chrX	72906392	72906398	7	+	CHIC1
chrX	103435139	103435145	7	+	FAM199X
chrX	107940449	107940455	7	+	COL4A5
chrX	114884670	114884676	7	+	PLS3
chrX	119391681	119391687	7	+	ZBTB33
chrX	123044324	123044330	7	+	XIAP
chrX	123235515	123235521	7	+	STAG2
chrX	123236209	123236215	7	+	STAG2
chrX	150576740	150576746	7	+	VMA21
chrX	154467535	154467541	7	+	VBP1

## Sheet: hnRNPC
Chromossome	start	end	width	strand	gene_name
chr1	7840310	7840316	7	+	VAMP3
chr1	11346347	11346353	7	+	UBIAD1
chr1	11346362	11346368	7	+	UBIAD1
chr1	11346432	11346438	7	+	UBIAD1
chr1	22418423	22418429	7	+	CDC42
chr1	24289284	24289290	7	+	PNRC2
chr1	27108341	27108347	7	+	ARID1A
chr1	27108346	27108352	7	+	ARID1A
chr1	27108351	27108357	7	+	ARID1A
chr1	39471269	39471275	7	+	AKIRIN1
chr1	61922876	61922882	7	+	NFIA
chr1	61922881	61922887	7	+	NFIA
chr1	61922886	61922892	7	+	NFIA
chr1	61923471	61923477	7	+	NFIA
chr1	67452438	67452444	7	+	MIER1
chr1	67452444	67452450	7	+	MIER1
chr1	70717354	70717360	7	+	SRSF11
chr1	89300546	89300552	7	+	PKN2
chr1	90180931	90180937	7	+	LRRC8C
chr1	90183668	90183674	7	+	LRRC8C
chr1	93827167	93827173	7	+	DR1
chr1	101441530	101441536	7	+	SLC30A7
chr1	101441850	101441856	7	+	SLC30A7
chr1	109242992	109242998	7	+	PRPF38B
chr1	150445880	150445886	7	+	RPRD2
chr1	150445890	150445896	7	+	RPRD2
chr1	150446387	150446393	7	+	RPRD2
chr1	150446392	150446398	7	+	RPRD2
chr1	162495621	162495627	7	+	UHMK1
chr1	162496448	162496454	7	+	UHMK1
chr1	162497722	162497728	7	+	UHMK1
chr1	178887417	178887423	7	+	RALGPS2
chr1	179323375	179323381	7	+	SOAT1
chr1	179888791	179888797	7	+	TOR1AIP1
chr1	183112767	183112773	7	+	LAMC1
chr1	198289290	198289296	7	+	NEK7
chr1	198289295	198289301	7	+	NEK7
chr1	198290247	198290253	7	+	NEK7
chr1	198290340	198290346	7	+	NEK7
chr1	198290422	198290428	7	+	NEK7
chr1	211487401	211487407	7	+	RCOR3
chr1	211487406	211487412	7	+	RCOR3
chr1	233520161	233520167	7	+	KIAA1804
chr1	231500252	231500258	7	-	EGLN1
chr2	20649072	20649078	7	+	RHOB
chr2	26613768	26613774	7	+	EPT1
chr2	26614033	26614039	7	+	EPT1
chr2	26614212	26614218	7	+	EPT1
chr2	29022559	29022565	7	+	PPP1CB
chr2	29022569	29022575	7	+	PPP1CB
chr2	29022759	29022765	7	+	PPP1CB
chr2	29023126	29023132	7	+	PPP1CB
chr2	29023846	29023852	7	+	PPP1CB
chr2	29405911	29405917	7	+	CLIP4
chr2	30864397	30864403	7	+	LCLAT1
chr2	36777976	36777982	7	+	CRIM1
chr2	69475307	69475313	7	+	ANTXR1
chr2	70316162	70316168	7	+	PCBP1
chr2	85771854	85771860	7	+	MAT2A
chr2	109302028	109302034	7	+	LIMS1
chr2	120129948	120129954	7	+	DBI
chr2	131905949	131905955	7	+	PLEKHB2
chr2	178405036	178405042	7	+	AGPS
chr2	182758702	182758708	7	+	SSFA2
chr2	182759251	182759257	7	+	SSFA2
chr2	187542851	187542857	7	+	ITGAV
chr2	189459400	189459406	7	+	GULP1
chr2	191556956	191556962	7	+	NAB1
chr2	191797968	191797974	7	+	GLS
chr2	196602269	196602275	7	+	SLC39A10
chr2	196602274	196602280	7	+	SLC39A10
chr2	202151707	202151713	7	+	CASP8
chr2	203424859	203424865	7	+	BMPR2
chr2	211543472	211543478	7	+	CPS1
chr2	219118984	219118990	7	+	ARPC2
chr2	239355361	239355367	7	+	ASB1
chr2	239358435	239358441	7	+	ASB1
chr3	5026460	5026466	7	+	BHLHE40
chr3	5221146	5221152	7	+	ARL8B
chr3	38532031	38532037	7	+	ACVR2B
chr3	43761738	43761744	7	+	ABHD5
chr3	45052859	45052865	7	+	EXOSC7
chr3	49571595	49571601	7	+	DAG1
chr3	49571618	49571624	7	+	DAG1
chr3	49571934	49571940	7	+	DAG1
chr3	49572026	49572032	7	+	DAG1
chr3	88207018	88207024	7	+	C3orf38
chr3	107527883	107527889	7	+	BBX
chr3	113530219	113530225	7	+	ATP6V1A
chr3	133307683	133307689	7	+	CDV3
chr3	133307688	133307694	7	+	CDV3
chr3	140697782	140697788	7	+	SLC25A36
chr3	141166921	141166927	7	+	ZBTB38
chr3	141167510	141167516	7	+	ZBTB38
chr3	158409708	158409714	7	+	GFM1
chr3	160969389	160969395	7	+	NMD3
chr3	172116929	172116935	7	+	FNDC3B
chr3	172118146	172118152	7	+	FNDC3B
chr3	185348590	185348596	7	+	SENP2
chr3	186303277	186303283	7	+	DNAJB11
chr3	188605924	188605930	7	+	LPP
chr4	15071193	15071199	7	+	CPEB2
chr4	31147541	31147547	7	+	PCDH7
chr4	41699716	41699722	7	+	LIMCH1
chr4	41701752	41701758	7	+	LIMCH1
chr4	77957418	77957424	7	+	SEPT11
chr4	106767155	106767161	7	+	GSTCD
chr4	108834298	108834304	7	+	SGMS2
chr4	108835066	108835072	7	+	SGMS2
chr4	108835072	108835078	7	+	SGMS2
chr4	124235718	124235724	7	+	SPATA5
chr4	124235770	124235776	7	+	SPATA5
chr4	129794698	129794704	7	+	PHF17
chr4	140311778	140311784	7	+	NAA15
chr4	146049401	146049407	7	+	ABCE1
chr5	918121	918127	7	+	TRIP13
chr5	6755480	6755486	7	+	PAPD7
chr5	14611058	14611064	7	+	FAM105A
chr5	14694686	14694692	7	+	FAM105B
chr5	60841966	60841972	7	+	ZSWIM6
chr5	65375731	65375737	7	+	ERBB2IP
chr5	65475087	65475093	7	+	SREK1
chr5	65476437	65476443	7	+	SREK1
chr5	110463758	110463764	7	+	WDR36
chr5	118583017	118583023	7	+	DMXL1
chr5	121363576	121363582	7	+	SRFBP1
chr5	134194994	134195000	7	+	C5orf24
chr5	135513206	135513212	7	+	SMAD5
chr5	135514177	135514183	7	+	SMAD5
chr5	135515614	135515620	7	+	SMAD5
chr5	137523278	137523284	7	+	KIF20A
chr5	140085711	140085717	7	+	ZMAT2
chr5	145668612	145668618	7	+	RBM27
chr5	148731332	148731338	7	+	GRPEL2
chr5	148731337	148731343	7	+	GRPEL2
chr5	179155927	179155933	7	+	CANX
chr5	179263929	179263935	7	+	SQSTM1
chr6	7609306	7609312	7	+	SNRNP48
chr6	11137136	11137142	7	+	SMIM13
chr6	20492919	20492925	7	+	E2F3
chr6	56968840	56968846	7	+	ZNF451
chr6	56971841	56971847	7	+	ZNF451
chr6	64291174	64291180	7	+	PTP4A1
chr6	80412125	80412131	7	+	SH3BGRL2
chr6	118029815	118029821	7	+	NUS1
chr6	159054745	159054751	7	+	TMEM181
chr6	163993262	163993268	7	+	QKI
chr6	163993300	163993306	7	+	QKI
chr6	163993307	163993313	7	+	QKI
chr7	4810948	4810954	7	+	FOXK1
chr7	8127584	8127590	7	+	GLCCI1
chr7	12272795	12272801	7	+	TMEM106B
chr7	12273201	12273207	7	+	TMEM106B
chr7	12273756	12273762	7	+	TMEM106B
chr7	16745873	16745879	7	+	BZW2
chr7	20452310	20452316	7	+	ITGB8
chr7	20453810	20453816	7	+	ITGB8
chr7	90042816	90042822	7	+	CLDN12
chr7	90897814	90897820	7	+	FZD1
chr7	98963739	98963745	7	+	ARPC1A
chr7	101895245	101895251	7	+	CUX1
chr7	101896411	101896417	7	+	CUX1
chr7	101901269	101901275	7	+	CUX1
chr7	107399922	107399928	7	+	CBLL1
chr7	107399941	107399947	7	+	CBLL1
chr7	114659788	114659794	7	+	MDFIC
chr7	114659827	114659833	7	+	MDFIC
chr7	129771902	129771908	7	+	KLHDC10
chr7	131174539	131174545	7	+	MKLN1
chr7	131175117	131175123	7	+	MKLN1
chr7	131176568	131176574	7	+	MKLN1
chr7	143003275	143003281	7	+	CASP2
chr8	19823970	19823976	7	+	LPL
chr8	22278904	22278910	7	+	SLC39A14
chr8	22279088	22279094	7	+	SLC39A14
chr8	37614209	37614215	7	+	ERLIN2
chr8	42874571	42874577	7	+	HOOK3
chr8	98737608	98737614	7	+	MTDH
chr8	101166072	101166078	7	+	POLR2K
chr8	104344625	104344631	7	+	FZD6
chr8	104344637	104344643	7	+	FZD6
chr8	104455355	104455361	7	+	DCAF13
chr8	124827025	124827031	7	+	FAM91A1
chr8	128753428	128753434	7	+	MYC
chr8	128753626	128753632	7	+	MYC
chr8	143784865	143784871	7	+	LY6K
chr9	74865639	74865645	7	+	GDA
chr9	86618292	86618298	7	+	RMI1
chr9	101915298	101915304	7	+	TGFBR1
chr9	110092651	110092657	7	+	RAD23B
chr9	112932524	112932530	7	+	PALM2-AKAP2
chr9	112932588	112932594	7	+	PALM2-AKAP2
chr9	112934591	112934597	7	+	PALM2-AKAP2
chr9	119164455	119164461	7	+	PAPPA
chr9	135564881	135564887	7	+	GTF3C4
chr10	18965830	18965836	7	+	ARL5B
chr10	45500128	45500134	7	+	ZNF22
chr10	45500137	45500143	7	+	ZNF22
chr10	45500142	45500148	7	+	ZNF22
chr10	45500259	45500265	7	+	ZNF22
chr10	63855194	63855200	7	+	ARID5B
chr10	65381271	65381277	7	+	REEP3
chr10	70932082	70932088	7	+	VPS26A
chr10	75879621	75879627	7	+	VCL
chr10	76937498	76937504	7	+	SAMD8
chr10	85912555	85912561	7	+	GHITM
chr10	93039806	93039812	7	+	PCGF5
chr10	112771965	112771971	7	+	SHOC2
chr10	112772088	112772094	7	+	SHOC2
chr10	114925816	114925822	7	+	TCF7L2
chr10	115669416	115669422	7	+	NHLRC2
chr10	115669496	115669502	7	+	NHLRC2
chr11	12959196	12959202	7	+	TEAD1
chr11	12963537	12963543	7	+	TEAD1
chr11	12965919	12965925	7	+	TEAD1
chr11	13750768	13750774	7	+	FAR1
chr11	33001443	33001449	7	+	QSER1
chr11	35017326	35017332	7	+	PDHX
chr11	35251017	35251023	7	+	CD44
chr11	65268262	65268268	7	+	MALAT1
chr11	102104031	102104037	7	+	YAP1
chr11	110039485	110039491	7	+	ZC3H12C
chr11	110041593	110041599	7	+	ZC3H12C
chr11	118472136	118472142	7	+	ARCN1
chr11	118472409	118472415	7	+	ARCN1
chr11	130014552	130014558	7	+	APLP2
chr11	130014557	130014563	7	+	APLP2
chr12	8929183	8929189	7	+	RIMKLB
chr12	19672914	19672920	7	+	AEBP2
chr12	21669570	21669576	7	+	GOLT1B
chr12	21669974	21669980	7	+	GOLT1B
chr12	22839106	22839112	7	+	ETNK1
chr12	22839600	22839606	7	+	ETNK1
chr12	26224566	26224572	7	+	RASSF8
chr12	27119200	27119206	7	+	FGFR1OP2
chr12	51637342	51637348	7	+	DAZAP2
chr12	53805780	53805786	7	+	SP1
chr12	60173508	60173514	7	+	SLC16A7
chr12	60173520	60173526	7	+	SLC16A7
chr12	67707046	67707052	7	+	CAND1
chr12	72180205	72180211	7	+	RAB21
chr12	88590024	88590030	7	+	TMTC3
chr12	98928367	98928373	7	+	TMPO
chr12	98943752	98943758	7	+	TMPO
chr12	105562281	105562287	7	+	KIAA1033
chr12	107367310	107367316	7	+	C12orf23
chr12	110784780	110784786	7	+	ATP2A2
chr12	110785048	110785054	7	+	ATP2A2
chr12	118853702	118853708	7	+	SUDS3
chr12	118855019	118855025	7	+	SUDS3
chr12	124082265	124082271	7	+	TMED2
chr12	124243964	124243970	7	+	ATP6V0A2
chr13	28868968	28868974	7	+	PAN3
chr13	37403068	37403074	7	+	RFXAP
chr13	39623916	39623922	7	+	NHLRC3
chr13	76432425	76432431	7	+	LMO7
chr13	98044364	98044370	7	+	MBNL2
chr13	98044942	98044948	7	+	MBNL2
chr13	98045377	98045383	7	+	MBNL2
chr13	98045513	98045519	7	+	MBNL2
chr13	100038047	100038053	7	+	UBAC2
chr14	31087386	31087392	7	+	G2E3
chr14	35552276	35552282	7	+	FAM177A1
chr14	55532017	55532023	7	+	MAPK1IP1L
chr14	62214863	62214869	7	+	HIF1A
chr14	62214937	62214943	7	+	HIF1A
chr14	64990573	64990579	7	+	ZBTB1
chr14	67851082	67851088	7	+	EIF2S1
chr14	86093830	86093836	7	+	FLRT2
chr15	31203650	31203656	7	+	FAN1
chr15	42862134	42862140	7	+	HAUS2
chr15	44707090	44707096	7	+	CASC4
chr15	44819195	44819201	7	+	CTDSPL2
chr15	48634494	48634500	7	+	DUT
chr15	77241934	77241940	7	+	RCN2
chr15	91044185	91044191	7	+	IQGAP1
chr15	99507201	99507207	7	+	IGF1R
chr16	9212587	9212593	7	+	C16orf72
chr16	19128427	19128433	7	+	ITPRIPL2
chr16	19128929	19128935	7	+	ITPRIPL2
chr16	19130960	19130966	7	+	ITPRIPL2
chr17	7757379	7757385	7	+	KDM6B
chr17	7757387	7757393	7	+	KDM6B
chr17	12668587	12668593	7	+	MYOCD
chr17	26654994	26655000	7	+	TMEM97
chr17	30326792	30326798	7	+	SUZ12
chr17	30326797	30326803	7	+	SUZ12
chr17	41154943	41154949	7	+	RPL27
chr17	48828488	48828494	7	+	LUC7L3
chr18	9861587	9861593	7	+	RAB31
chr18	10550657	10550663	7	+	NAPG
chr18	12987123	12987129	7	+	SEH1L
chr18	21062811	21062817	7	+	RIOK3
chr18	21062988	21062994	7	+	RIOK3
chr18	21062993	21062999	7	+	RIOK3
chr18	33290376	33290382	7	+	GALNT1
chr18	48606270	48606276	7	+	SMAD4
chr18	55150096	55150102	7	+	ONECUT2
chr18	77898180	77898186	7	+	ADNP2
chr19	21304671	21304677	7	+	ZNF714
chr19	33871119	33871125	7	+	CEBPG
chr19	34719094	34719100	7	+	LSM14A
chr19	54379275	54379281	7	+	MYADM
chr19	54379280	54379286	7	+	MYADM
chr20	36720605	36720611	7	+	RPRD1B
chr20	36720619	36720625	7	+	RPRD1B
chr20	42090048	42090054	7	+	SRSF6
chr20	43118451	43118457	7	+	TTPAL
chr20	44445514	44445520	7	+	UBE2C
chr20	44445519	44445525	7	+	UBE2C
chr20	46284699	46284705	7	+	NCOA3
chr20	46285312	46285318	7	+	NCOA3
chr20	47651312	47651318	7	+	ARFGEF2
chr20	57252637	57252643	7	+	STX16
chr21	37748691	37748697	7	+	MORC3
chr22	21307834	21307840	7	+	CRKL
chr22	21976175	21976181	7	+	UBE2L3
chr22	21977173	21977179	7	+	UBE2L3
chr22	21977442	21977448	7	+	UBE2L3
chr22	35691683	35691689	7	+	HMGXB4
chr22	35691693	35691699	7	+	HMGXB4
chr22	40722141	40722147	7	+	TNRC6B
chr22	45583008	45583014	7	+	NUP50
chrX	11140892	11140898	7	+	HCCS
chrX	46741699	46741705	7	+	RP2
chrX	70795630	70795636	7	+	OGT
chrX	72906392	72906398	7	+	CHIC1
chrX	103435139	103435145	7	+	FAM199X
chrX	107940449	107940455	7	+	COL4A5
chrX	114884670	114884676	7	+	PLS3
chrX	119391681	119391687	7	+	ZBTB33
chrX	123044324	123044330	7	+	XIAP
chrX	123235515	123235521	7	+	STAG2
chrX	123236209	123236215	7	+	STAG2
chrX	150576740	150576746	7	+	VMA21
chrX	154467535	154467541	7	+	VBP1

## Sheet: PTBP1
Chromossome	start	end	width	strand	gene_name
chr2	211543472	211543478	7	+	CPS1
chr8	68865149	68865155	7	+	BC036055
chr10	70743972	70743978	7	+	DDX21
chr11	130014552	130014558	7	+	APLP2
chr11	130014557	130014563	7	+	APLP2
chr12	53805780	53805786	7	+	SP1
chr14	70237107	70237113	7	+	SRSF5
chr22	26120818	26120824	7	+	ADRBK2
